# Supplementary material for: A Retrospective Cohort Analysis of Transarterial Chemoembolization for Hepatocellular Cancer at a Tertiary Center in Switzerland
Source: J Clin Med. 2024 Jun 2;13(11):3279. doi: 10.3390/jcm13113279 (PMC11172573; doi:10.3390/jcm13113279)
Supplement: Supplementary file 1 [file jcm-13-03279-s001.zip]

Archive with 1 entries (1 files):
- jcm-3010856-supplementary.pdf
